# Supplementary material for: The Psychological, Social and Behavioral Impact of Intravitreal Anti-VEGF Therapy: An Analysis from the ALBATROS Data
Source: J Clin Med. 2023 Nov 30;12(23):7435. doi: 10.3390/jcm12237435 (PMC10707522; doi:10.3390/jcm12237435)
Supplement: Supplementary file 1 [file jcm-12-07435-s001.zip]

Archive with 1 entries (1 files):
- jcm-2738434-supplementary.pdf
